# Supplementary material for: Future stroke risk in the chronic phase of post-percutaneous coronary intervention
Source: PLoS One. 2021 May 6;16(5):e0251253. doi: 10.1371/journal.pone.0251253 (PMC8101951; doi:10.1371/journal.pone.0251253)
Supplement: S1 Data — (XLSX) [file pone.0251253.s001.xlsx]

## Sheet: Sheet1
Pt. #	sex (Male=1)	age	CVD	CAC	coronary #	number of sites	ACS or CCS	antiplatelet	anticoagulant	antihypertensive	DM	DL	antiplatelet	anticoagulant	antihypertensive	DM	DL	Af	HTN	DM	DL	smoking	TG	HDL	LDL	HbA1ｃ	BMI
1	1	75	0	0		0	exercise	1	0	0	0	0	1	0	0	0	1	0	0	0	1	0	235	52	70	6	17.2635
2	1	65	0	0		0	AMI	0	0	1	1	1	2	0	3	2	1	0	1	1	1	1	161	33	117	7.7	25.4028
3	1	56	0	1	1,2,5,6,7,11	6	AMI	2	0	2	1	2	2	0	4	1	2	0	1	1	0	1	186	41	65		20.1771
4	1	60	0	1	1,2,3,5,11	4	exercise	0	0	1	2	0	1	0	2	2	1	0	1	1	1	1	38	35	92	7.2	27.5482
5	0	81	0	1	1,2,5,11	4	uAP	1	0	0	0	1	1	0	0	0	1	0	0	0	1	0	81	57	105	5.6	17.1225
6	0	72	0	1	1,11	2	uAP	0	0	1	2	1	2	0	1	2	2	0	0	1	0		81	48	125	8.5	24
7	0	71	0	1	1,2,6,7,11	5	exercise	1	0	0	0	1	1	0	0	0	1	0	1	0	1	0	399	34	81	5.6	21.875
8	1	81	0	1	1,5,11	3	uAP	0	0	0	0	0	2	0	0	0	1	0	0	0	1	0	314	55	116	7	23.8754
9	0	75	0	1	1,11	2	exercise	0	0	2	0	1	1	0	2	0	1	1	1	0	1	0	172	46	85	6	22.3703
10	1	74	0	1	1,2,3,4,5,6,7,11	6	exercise	1	0	3	0	3	1	0	2	0	3	0	1	0	1	1	81	55	96	5.9	22.1367
11	0	81	0	1	1,6,11	3	exercise	2	0	1	2	1	2	0	1	2	1	0	1	1	1	0	146	40	75	7.6	24.8777
12	0	80	0	0		0	exercise	1	0	1	0	1	1	0	1	0	1	0	1	0	1	0	98	47	88	6.2	25.4291
13	1	60	0	0		0	uAP	0	0	0	0	0	2	0	3	0	1	0	1	1	1	0	232	44	220	6.3	23.5078
14	1	73	0	1	1,2,11	3	uAP	1	0	1	0	1	2	0	1	0	1	0	1	0	1	1	60	57	90		22.6409
15	1	83	0	1	1,2,3,4,5,6,7,11	6	uAP	1	0	2	0	1	2	0	0	0	2	0	0	0	1	1	179	34	98	6.3	27.5312
16	0	78	0	1	1,7,11	3	other	0	0	1	1	1	0	1	3	0	0	0	1	1	1	0	106	39	97	6.7	24.3948
17	1	46	0	1	11	1	exercise	1	0	2	0	2	0	0	2	0	2	0	0	0	1	1	77	74	90	5.8	27.2173
18	1	78	0	1	1	1	exercise	1	0	0	0	1	1	0	0	0	1	0	0	0	1	0	49	61	77	5.6	24.4444
19	1	80	0	0		0	uAP	0	0	0	3	1	2	0	0	2	1	0	0	1	1	1	491	64	124	8.4	19.7239
20	1	49	0	1	1	1	AMI	0	0	0	0	0	2	0	2	0	2	0	0	0	1	1	146	49	210	6.2	27.3356
21	1	70	0	1	6,11	2	exercise	2	0	0	2	1	2	0	0	2	1	0	1	1	1		264	48	106	7.2	24.3141
22	0	73	0	1	1,7	2	AMI	1	0	2	0	2	1	0	2	1	2	0	1	1	1	0	453	69	135	7	26.5306
23	0	75	0	1	1,6,7,11	4	uAP	0	0	3	0	1	2	0	3	0	2	1	1	0	1	0	64	72	93		23.1911
24	0	65	0	1	1,7	2	exercise	1	0	1	0	1	1	0	1	0	1	0	1	0	1	1	352	47	96	5.7	22.151
25	0	83	0	0		0	exercise	1	0	2	0	1	1	0	1	0	1	0	0	0	0	0	112	60	109	6.3	25.6526
26	0	73	0	0		0	exercise	0	0	1	0	1	2	0	1	0	2	0	1	0	1	0	89	59	82	6.5	27.0062
27	1	43	0	1	1,2,11	3	exercise	2	0	0	0	2	2	0	0	0	2	0	1	1	1	1	76	40	108	6.3	28.0822
28	1	74	0	1	1,6	2	AMI	0	0	0	0	0	2	0	2	0	2	0	1	0	1	0	167	34	172	5.4	19.9481
29	1	71	0	1	1,7,11	3	exercise	1	0	1	0	2	1	0	1	0	2	0	1	0	1	1	43	157	55	5.9	19.5312
30	1	80	0	1	5	1	exercise	2	0	0	0	1	2	0	1	0	1	0	1	1	1	1	143	47	78	6.4	19.9594
31	1	55	0	1	1	1	exercise	1	0	0	2	2	1	0	0	2	2	0	1	0	1	1	59	51	31	6.9	25.3444
32	1	80	0	1	1,2,6,7	4	exercise	1	0	2	0	1	1	0	2	0	1	0	1	0	1		87	50	92	5.8	19.7133
33	1	73	0	1	1,2,3,4,5,6,7,11	6	exercise	1	0	2	0	1	1	0	2	0	1	0	1	1	1	1	78	45	63	7.6	19.7055
34	1	77	0	1	1,6,7	3	exercise	1	0	1	3	1	1	0	1	3	1	0	1	1	1	0				7.1	22.6474
35	1	82	0	1	5,6	2	exercise	2	0	1	0	1	2	0	1	0	1	0	1	1	1	0	67	43	58	6.1	20.061
36	1	60	0	1	6,7	2	exercise	2	0	1	0	2	2	0	1	0	2	0	0	0	1	1	134	43	110	6.9	21.4109
37	1	68	0	1	1,3,11	3	exercise	2	0	2	0	1	2	0	2	0	1	0	0	0	1	1	73	31	80	5.5	26.9598
38	1	78	0	1	7	1	exercise	1	0	1	0	1	1	0	1	0	1	0	0	0	1	0	141	49	91	5.6	23.6128
39	1	82	0	1	11	1	exercise	1	0	2	0	2	1	0	2	0	2	0	1	0	1	1	182	61	76	5.3	24.1415
40	1	29	0	0		0	uAP	2	0	0	2	2	2	0	0	0	2	0	1	1	1	1	300	47	185	6.8	27.0416
41	1	49	0	1	1,2,3,4,5,6,7,11	6	exercise	1	0	2	1	2	2	0	3	1	1	0	1	1	1	1	149	36	105	7.1	23.246
42	1	70	0	1	1,7	2	exercise	1	0	0	0	2	1	0	0	0	2	0	0	0	1	1	197	64	124	6.4	26.0375
43	1	68	0	1	1	1	exercise	1	0	1	0	1	1	0	1	0	1	0	0	0	1	1	59	64	79	5.7	28.578
44	1	81	0	0		0	exercise	2	0	0	1	0	2	0	0	1	0	0	0	1	1	1	58	46	47	7.1	15.8173
45	1	58	0	0		0	exercise	1	0	0	0	1	1	0	0	0	1	0	1	0	1	1	61	42	64	85	32.0513
46	1	69	0	1	1,2,3,7,11	4	exercise	1	0	0	1	2	1	0	2	1	2	0	0	1	1	1	106	36	67	5.7	22.7615
47	0	76	0	1	6,7	2	exercise	0	0	1	0	1	1	0	1	0	1	0	1	0	1	0	220	69	92	5.9	22.9398
48	0	83	0	1	1,2,3,6,7	4	uAP	0	0	0	0	2	2	0	0	0	2	0	0	0	1	0	46	66	101	6.3	25.6369
49	1	57	0	1	6,7,11	3	AMI	0	0	1	0	1	2	0	1	0	2	0	1	0	1	1	52	72	111	5.7	25.4694
50	1	75	0	1	5,11	2	uAP	2	0	3	2	2	2	0	3	2	2	0	1	1	1	1	284	51	109	7.5	27.2932
51	1	64	0	1	1,2,5,6,7,11	6	exercise	0	0	2	0	1	2	1	2	1	1	0	0	1	0	0	62	47	44	6.2	21.8871
52	1	85	0	1	1,2,11	3	exercise	0	0	3	1	1	2	0	3	1	1	0	1	1	1	0	112	52	97	6.4	14.8721
53	1	57	0	1	6,11	2	exercise	1	0	4	0	0	1	0	4	1	2	0	1	1	1		109	41	163	5.8	35.4172
54	1	74	0	1	6	1	uAP	0	0	0	0	0	2	0	1	0	1	0	1	0	1	1	144	72	139	5.5	19.7777
55	1	67	0	1	1,6,7	3	exercise	1	0	0	0	2	1	0	0	0	2	0	0	0	1	1	111	49	96	5.6	25.2595
56	1	74	0	1	2,11	2	exercise	2	0	2	0	3	2	0	2	0	2	0	1	0	1	1	201	54	70	5.6	24.4418
57	1	77	0	1	2,5,11	3	exercise	1	0	1	0	1	1	0	1	0	1	0	0	0	1	1	289	35	77	6	24.6094
58	1	67	0	1	1,2	2	uAP	1	0	1	1	1	1	0	1	1	1	0	0	1	0	1	121	68	78	7.3	21.7181
59	1	73	0	1	1,2,3,7,11	4	exercise	1	0	0	0	1	1	0	0	1	1	0	0	1	1						22.5896
60	1	58	0	1	1,2,3,5,6	4	exercise	2	0	1	0	1	2	0	1	0	1	0	0	1	1	1	111	54	75	7.2	19.1001
61	1	79	0	0		0	exercise	1	0	2	0	1	1	0	2	0	1	0	1	0	1	1	73	61	123	6.1	22.7732
62	1	70	0	1	6,7,11	3	exercise	1	0	1	1	1	1	0	1	1	1	0	0	1	1	1	77	54	86	6	22.7694
63	1	75	0	1	1,2,7,11	4	exercise	0	0	1	3	1	1	0	1	3	1	0	0	1	1	1	113	43	60	7	22.1003
64	1	67	0	1	6	1	AMI	0	0	0	0	0	1	1	3	3	1	0	0	1	1	1	148	35	84	7.6	21.2585
65	1	60	0	0	0	0	uAP	2	0	0	0	1	2	0	0	0	1	0	0	0	1	1					22.0581
66	0	74	0	1	5,6,7,11	4	exercise	0	0	2	1	0	1	0	1	1	1	0	1	1	1	0	48	37	73	9.2	23.4952
67	1	86	0	1	11	1	uAP	0	1	1	1	1	2	1	2	1	1	0	1	1	1	1	69	33	101	6.6	25.2826
68	1	70	0	1	1,2,3,5,6,7,11	6	exercise	1	0	1	0	2	2	0	1	0	2	0	1	0	1	1					25.6896
69	1	57	0	1	6,7	2	AMI	0	0	1	0	1	2	0	1	0	1	0	1	0	1	1	205	40	126	6.2	23.1834
70	1	66	0	1	1,2,6	3	uAP	1	0	0	0	1	2	0	0	0	1	0	0	0	1	1	120	50	138	5.9	21.9713
71	1	63	0	1	1,2,7,11	4	uAP	0	0	1	0	1	2	0	1	0	1	0	0	0	0	1	154	53	63	6.2	22.6757
72	0	82	0	1	2	1	exercise	1	0	1	0	1	1	0	1	0	1	1	1	0	1	0	87	67	92	5.7	26.1556
73	1	75	0	1	1,2	2	exercise	1	0	1	2	1	2	0	1	1	2	0	0	1	1	1	189	44	65	6.8	21.83
74	1	58	0	1	1,11	2	exercise	1	0	2	0	1	1	0	2	0	1	0	1	0	1	1	102	73	83	5.7	23.6652
75	1	75	0	1	1,2,3,6,7,11	6	exercise	1	0	1	2	0	2	0	1	2	0	0	1	1	1	1	155	55	116	7.3	22.4913
76	0	71	0	1	2,11	2	exercise	0	0	1	1	2	1	0	1	1	2	0	1	1	1	0	93	53	58		24.7768
77	1	78	0	1	5,6	2	uAP	0	0	1	0	0	1	1	0	0	1	0	0	0	1	0	77	57	76	6.2	17.8465
78	1	76	0	1	5,6,7,11	4	exercise	2	0	3	0	2	2	0	3	0	2	0	1	0	1	0	60	63	71	5.9	19.5312
79	1	80	0	1	1	1	exercise	2	0	0	1	1	2	0	0	1	1	0	0	0	1	1	91	33	82	6.9	20.1733
80	1	78	0	1	5	1	uAP	0	0	2	0	0	2	1	0	0	1	0	1	1	1	0	90	63	80	7.6	25.2174
81	1	69	0	0		0	uAP	1	0	1	0	2	1	0	1	0	2	0	0	0	1	1	56	70	87	5.8	22.8625
82	1	84	0	1	1,2,6,7,11	5	exercise	1	0	2	0	1	2	0	3	0	1	0	0	0	1	1	128	53	100	6.3	23.3091
83	1	66	0	1	1,5,7	3	exercise	1	0	1	0	1	1	0	1	0	1	0	0	0	1		152	41	177	5.8	24.3375
84	0	82	0	1	7	1	uAP	0	0	0	1	1	2	0	0	1	3	0	0	1	1	0	82	62	101	6.5	19.1746
85	0	70	0	1	1,2,,6,11	4	uAP	1	0	0	1	1	1	0	0	1	1	0	1	1	1	0	75	90	79	8.7	18.4265
86	1	73	0	1	2,5,6,11	4	exercise	1	1	2	1	1	1	1	2	1	1	0	0	1	1	0	192	39	105	6.8	27.7008
87	1	55	0	0		0	uAP	1	0	3	0	2	2	0	3	0	2	0	1	0	1	0	227	60	99	5.3	24.677
88	1	78	0	1	1,5,6,7,11	5	exercise	0	0	0	0	0	1	0	0	0	1	0	0	0	0	0					16.9747
89	1	67	0	0		0	uAP	0	0	0	0	0	2	0	2	0	1	0	1	0	1	1	86	69	82	5.8	18.2857
90	1	68	0	1	6,7	2	exercise	0	0	2	0	0	1	0	0	0	2	0	0	0	1	1	111	74	62	5.6	151.02
91	1	68	0	1	1	1	exercise	0	0	0	0	1	2	0	2	0	1	0	1	0	1	0	264	32	170	5.8	20.0796
92	1	67	0	1	1,5	2	AMI	0	0	1	1	0	2	0	1	1	1	0	1	0	1	1	356	77	117	6.4	23.3067
93	0	85	0	1	1,2,3,5,7,11	5	exercise	1	0	3	0	1	1	0	3	0	1	0	0	0	1	0					24.1127
94	1	73	0	1	1,5,7,11	4	exercise	1	1	2	0	2	1	1	3	0	2	1	0	0	1	1	156	48	83		18.1955
95	1	49	0	1	6,11	2	exercise	1	0	3	1	1	1	0	3	1	1	0	1	1	1	1	236	89	91	9.4	31.2452
96	1	70	0	1	1,2,6,7,11	5	exercise	1	0	3	0	3	1	0	3	0	3	0	0	0	1	0	64	30	83	6.2	23.1084
97	1	62	0	0		0	AMI	0	0	0	0	0	1	0	2	2	1	0	0	1	1	1	94	40	120	14.7	22.231
98	1	63	0	1	1,11	2	exercise	1	1	4	0	1	2	1	4	0	1	1	1	0	1	1	190	38	79		23.5294
99	1	67	0	1	1	1	exercise	0	0	2	0	1	2	0	2	0	2	0	1	0	1	1	373	71	93	6.5	23.8754
100	1	84	0	1	5	1	exercise	2	0	2	0	1	2	0	2	0	1	0	1	0	1	1	79	63	59	5.9	20.4491
101	0	81	0	1	1,2	2	exercise	1	0	2	1	0	2	0	2	1	0	0	1	1	0		122	69	102	6.6	23.6128
102	0	68	0	1	11	1	exercise	1	0	3	1	1	2	1	4	1	2	0	1	1	1	0	284	32	98	6.7	22.9719
103	1	68	0	1	2,5	2	exercise	2	0	1	0	2	2	0	1	0	2	0	1	0	1	1	113	58	90	6	23.9512
104	0	43	0	0		0	variant	0	0	0	0	0	2	0	1	0	0	0	0	0	0	1	83	48	83	5.3	21.3599
105	1	68	0	1	1,11	2	exercise	1	0	1	0	1	1	0	1	0	1	0	0	1	1	1	287	47	143	6.2	22.8329
106	1	82	0	0		0	AMI	1	0	3	0	1	2	0	3	0	1	0	1	0	1	1	71	48	94	6.3	21.2306
107	1	72	0	0		0	exercise	1	0	2	0	1	1	0	2	0	1	0	1	0	1	0					21.83
108	1	77	0	1	1,6,7,11	4	exercise	1	0	3	0	0	2	0	3	0	1	0	1	0	1	1	71	56	85	5.5	25.3155
109	1	59	0	0		0	uAP	0	0	0	0	0	2	0	1	0	1	0	0	1	1	1	203	53	180	6.3	26.3329
110	0	72	0	1	1,5,6	3	uAP	0	0	2	1	2	2	0	2	1	2	0	1	1	1	0	132	56	153	9.9	21.0279
111	1	62	0	1	2	1	uAP	2	0	3	0	1	2	0	3	0	1	0	1	0	1	1	85	35	75	6.2	25.4581
112	1	61	0	1	1,2,3,4,5,6,7,11	6	uAP	1	0	2	0	1	1	0	2	0	1	0	0	1	1	1	173	27	81	7.9	22.7615
113	0	65	0	1	5,11	2	exercise	2	0	3	0	1	2	0	3	0	2	0	1	1	1	0	52	52	107	5.6	22.2137
114	1	66	0	1	1,2,6,7,11	5	uAP	2	0	2	1	1	2	0	2	1	1	0	1	1	1	1	48	85	97	6	19.257
115	0	74	0	1	6	1	exercise	1	1	3	0	2	2	1	2	0	2	0	1	0	1	1	126	65	83	6.3	28.2284
116	1	62	0	1	1,2,3,5,6,7,11	6	uAP	1	0	0	0	2	1	0	0	0	2	0	1	0	1	1	109	52	92		27.4756
117	1	74	0	1	5,11	2	exercise	1	0	2	0	2	1	0	2	0	2	0	1	0	1	1	83	59	164	5.6	25.5588
118	1	79	0	1	1,2,3,5,6,7,11	6	exercise	2	0	0	2	1	2	0	0	2	1	0	0	0	1	1	132	35	113	6.7	17.5697
119	1	64	0	1	6	1	exercise	2	0	1	0	2	2	0	1	0	2	0	0	1	1	1	101	68	105	6.2	22.5466
120	1	58	0	1	1	1	exercise	1	0	1	0	1	1	0	1	0	1	0	0	0	1	0	57	73	88	5.8	26.6097
121	1	82	0	1	1,2,5,6,11	5	exercise	1	0	0	0	1	1	0	1	0	2	0	0	0	1	0	94	57	57	5.6	20.2449
122	1	70	0	1	1,2,6	3	exercise	0	0	2	1	0	2	0	2	1	2	0	0	0	1		31	51	60	6.9	24.3824
123	0	73	0	1	1,2,6,7,11	5	uAP	2	0	1	0	0	2	0	1	0	1	0	0	0	1	1	168	39	98	6.5	13.9147
124	1	71	0	1	1,5,6,7,11	5	exercise	2	0	1	0	1	2	0	1	0	1	0	1	0	1	1	109	37	68		17.8565
125	1	66	0	1	2,5,7,11	4	uAP	1	0	2	2	2	1	0	2	2	2	0	0	1	1	1					19.8347
126	1	64	0	0		0	exercise	0	0	1	1	0	2	0	2	1	1	0	1	1	1		105	44	63	6.3	26.0584
127	1	73	0	1	1,6,11	3	exercise	0	0	2	0	1	1	0	2	0	2	0	1	0	1	1	116	65	83	6.1	24.6097
128	0	58	0	1	6,7	2	exercise	0	0	2	0	1	2	0	2	0	2	0	1	0	1		113	62	145	5.5	27.6398
129	1	46	0	0		0	uAP	2	0	1	1	2	2	0	1	2	2	0	0	1	1	1	98	38	75	5.7	20.4491
130	1	45	0	0		0	AMI	0	0	0	0	0	2	0	3	0	1	0	1	1	1	1	110	42	155	5.8	31.1614
131	0	75	0	1	5,6,7,11	4	exercise	0	0	1	1	1	2	0	1	1	1	0	1	1	1	0	122	53	112	5.7	19.6311
132	1	67	0	0		0	exercise	1	0	4	0	0	1	0	4	0	0	0	1	0	1	1					19.5965
133	0	60	0	0		0	exercise	2	0	1	0	1	2	0	1	0	1	0	0	0	1	0	305	44	204	5.8	20.8117
134	1	61	0	0		0	AMI	0	0	2	0	0	2	0	2	0	2	0	1	0	1	1	183	39	150	5.8	21.1463
135	1	68	0	1	2,5,11	3	exercise	0	0	2	2	0	2	0	2	2	1	0	0	1	1	1	190	41	125	6.8	24.1672
136	1	60	0	0		0	uAP	1	0	1	0	3	2	0	1	0	3	0	0	0	1	1	211	34	64	6	28.2284
137	1	64	0	0		0	exercise	0	0	1	0	0	2	0	1	0	1	0	0	0	1	0	467	35	112	5.5	24.9135
138	1	77	0	1	1,2,11	3	uAP	2	0	1	0	1	2	0	1	0	1	0	0	0	0		88	57	87	5.7	25.7117
139	1	75	0	1	1,2,5,6,7,	5	AMI	0	0	1	0	0	1	1	3	0	1	1	1	0	1	1	119	50	186	6.1	23.7812
140	1	77	0	1	1,5	2	uAP	0	0	0	0	0	2	1	3	0	0	0	0	0	1	1	181	47	132	5.7	15.427
141	1	76	0	1	6,11	2	exercise	1	0	2	2	1	2	0	2	2	1	0	1	1	1	1	167	64	88	7	23.04
142	1	77	0	1	1,2,5,6,7	5	exercise	1	0	1	0	1	1	0	1	0	1	0	1	0	1	1	301	66	72	5.7	24.7475
143	0	65	0	0		0	variant	0	0	0	0	0	2	0	1	0	1	0	1	0	1	0	100	77	202	6	18.1312
144	1	55	0	0		0	exercise	1	0	2	0	1	1	0	2	0	1	0	1	0	1	1	197	34	40		23.6652
145	0	70	0	1	5,11	2	exercise	1	0	0	0	1	1	0	0	0	1	0	0	0	1	0	92	72	103	6.2	21.9289
146	0	70	0	0	1,2,5,6,7,11	6	uAP	1	0	4	2	1	2	1	4	2	1	0	1	1	1	0	110	40	69	7.3	21.7784
147	1	62	0	0		0	uAP	0	0	0	0	0	2	0	1	0	1	0	1	0	1	0	605	33	156	6.5	23.6203
148	1	63	0	1	5,11	2	exercise	1	0	1	1	2	1	0	1	1	2	0	1	1	1	0	170	66	61	6.9	25.5937
149	1	74	0	0		0	exercise	1	0	2	1	3	1	0	2	1	3	0	0	0	1	0	94	54	70	5.7	26.1752
150	1	78	0	1	1,2,5,6,7,11	6	uAP	2	0	1	3	1	2	0	1	3	1	0	1	1	1	1	182	40	107	7.4	23.9361
151	1	70	0	1	1,5,6,7,11	5	exercise	1	0	3	3	1	1	0	3	2	1	0	1	1	1	1	145	46	81	6.5	35.2617
152	0	82	1	1	1,2,3,5,6,7,11	6	AMI	0	0	2	0	2	1	0	3	0	1	0	1	0	1	0	138	36	51	5.8	13.9744
153	1	85	1	1	1,2,3,5,6,7,11	6	exercise	2	0	3	3	1	2	0	3	3	1	0	1	0	1	1	205	33	87	6.4	24.4473
154	1	69	1	1	1,2,3,4,5,6,7,11	6	exercise	2	0	1	2	2	2	0	1	2	2	0	0	1	1	1	326	54	89	6.8	29.3724
155	1	79	1	1	1,2,3,4,5,6,7,11	6	exercise	0	0	0	0	0	2	0	3	0	1	0	0	0	1	1	96	44	123	5.5	21.0962
156	1	67	1	1	1,2,3,6,7,11	6	uAP	1	0	2	4	2	2	0	3	4	1	0	1	0	1	1	149	42	76	6.1	24.8591
157	1	71	1	1	1,2,5,6,7,11	6	exercise	1	0	1	0	1	2	0	1	0	1	0	1	0	1	1	209	45	101	5.5	18.9036
158	1	68	1	1	1,2,3,5,6,11	5	exercise	1	0	3	0	1	1	0	3	0	2	0	1	0	1	1	72	34	75	6.2	25.9909
159	1	66	1	1	1,2,3,6,7,11	5	exercise	2	0	2	2	1	2	0	2	2	1	0	1	1	1	0	247	31	91	9.7	24.974
160	1	80	1	1	2,5,6,7,11	5	exercise	0	0	0	0	0	2	0	1	0	1	0	0	0	0	1	59	55	45	5.8	17.5781
161	0	70	1	1	1,5,6,7	4	exercise	0	0	0	0	0	2	0	2	0	2	0	1	1	1	0	92	65	270	6.9	21.4031
162	1	85	1	1	1,5,7,11	4	exercise	2	1	4	0	1	2	1	4	0	1	0	1	0	1	0	175	45	58	5.8	21.0938
163	1	65	1	1	2,7,11	3	exercise	2	0	1	1	0	1	0	1	1	0	0	1	1	1	0	192	32	86	7.7	24.4561
164	0	68	1	1	1,7,	2	exercise	0	0	1	1	1	1	0	2	1	1	0	1	1	1	0	159	46	127	6.6	25.2241
165	1	78	1	1	5,7	2	exercise	1	1	0	1	0	2	1	0	1	0	1	1	1	0	1	57	53	96	7.9	22.8625
166	1	76	1	1	1,5	2	uAP	0	0	2	0	0	2	0	2	0	2	0	0	0	1		96	45	78	5.8	17.9982
167	0	89	1	1	11	1	exercise	1	0	2	0	3	1	0	2	0	3	0	1	1	1	0	116	63	162	6.2	25.5367
168	1	68	1	1	11	1	exercise	2	0	0	0	1	2	0	0	0	2	0	1	0	1	1	28	51	100	5.7	23.7387
169	1	68	1	1	11	1	other	0	0	0	0	0	1	1	2	0	0	0	0	0	0	0	81	72	142	5.8	21.4533
170	1	62	1	0		0	exercise	1	1	1	0	2	1	1	0	0	2	1	0	0	0	0	67	72	55		23.9869
171	1	63	1	0		0	exercise	1	0	2	0	2	1	0	0	0	2	0	1	1	1	1	29	64	70	6.3	27.6601
